# Supplementary material for: Dicobalt(II) lead(II) hydrogenphos­phate(V) phos­phate(V) hydroxide monohydrate
Source: Acta Crystallogr Sect E Struct Rep Online. 2012 Apr 18;68(Pt 5):i30. doi: 10.1107/S1600536812014870 (PMC3344284; doi:10.1107/S1600536812014870)
Supplement: Supplementary file 1 [file e-68-00i30-sup1.cif]

##############################################################################
#                                                                            #
# This CIF contains the data in a paper accepted for publication in          #
# Acta Crystallographica Section E. It conforms to the requirements of       #
# Notes for Authors for Acta Crystallographica Section E, and has been       #
# peer reviewed under the auspices of the IUCr Commission on Journals.       #
#                                                                            #
# Full details of the Crystallographic Information File format               #
# are given in the paper "The Crystallographic Information File (CIF):       #
# a New Standard Archive File for Crystallography" by S. R. Hall, F. H.      #
# Allen and I. D. Brown [Acta Cryst. (1991), A47, 655-685].                  #
#                                                                            #
# The current version of the core CIF dictionary is obtainable from          #
# ftp://ftp.iucr.org/pub/cif_core.dic.                                       #
#                                                                            #
# Software is freely available for graphical display of the structure(s)     #
# in this CIF. For information consult the CIF software page                 #
# http://www.iucr.org/resources/cif/software.                                #
#                                                                            #
# This file may be used for bona fide research purposes within the           #
# scientific community so long as proper attribution is given to the journal # 
# article from which it was obtained.                                        #
#                                                                            #
##############################################################################
data_global
_audit_creation_method     SHELXL-97
_journal_date_recd_electronic     2012-03-21
_journal_date_accepted     2012-04-04
_journal_name_full     'Acta Crystallographica, Section E'
_journal_year     2012
_journal_volume     68
_journal_issue      5
_journal_page_first     i30
_journal_page_last     i30
_journal_paper_category     QI
_journal_paper_doi     10.1107/S1600536812014870
_journal_coeditor_code     WM2609
_publ_contact_author_name     'Mohammed Zriouil'
_publ_contact_author_address
;
Laboratoire de Chimie du Solide Appliqu\'ee,
Facult\'e des Sciences, Universit\'e Mohammed V-Agdal
Avenue Ibn Battouta, BP 1014, Rabat, Morocco
;
_publ_contact_author_email     'm_zriouil@yahoo.fr'
_publ_contact_author_fax     '212 537 77 54 40'
_publ_contact_author_phone     '212 537 77 54 40'
_publ_section_title
;
Dicobalt(II) lead(II) hydrogenphosphate(V) phosphate(V) hydroxide monohydrate
;
loop_
    _publ_author_name
    _publ_author_address
    'Assani, Abderrazzak'
;
Laboratoire de Chimie du Solide Appliqu\'ee,
Facult\'e des Sciences, Universit\'e Mohammed V-Agdal
Avenue Ibn Battouta, BP 1014, Rabat, Morocco
;
    'Saadi, Mohamed'
;
Laboratoire de Chimie du Solide Appliqu\'ee,
Facult\'e des Sciences, Universit\'e Mohammed V-Agdal
Avenue Ibn Battouta, BP 1014, Rabat, Morocco
;
    'Zriouil, Mohammed'
;
Laboratoire de Chimie du Solide Appliqu\'ee,
Facult\'e des Sciences, Universit\'e Mohammed V-Agdal
Avenue Ibn Battouta, BP 1014, Rabat, Morocco
;
    'El Ammari, Lahcen'
;
Laboratoire de Chimie du Solide Appliqu\'ee,
Facult\'e des Sciences, Universit\'e Mohammed V-Agdal
Avenue Ibn Battouta, BP 1014, Rabat, Morocco
;
_chemical_name_systematic
;
Dicobalt(II) lead(II) hydrogenphosphate(V) phosphate(V) hydroxide monohydrate
;
_chemical_name_common
                         'Dicobalt lead bis[orthophosphate(V)]hydroxide hydrate'
_chemical_formula_sum     'Co2 H4 O10 P2 Pb'
_chemical_formula_structural     'Pb Co2 (P O4) (P O3 O H) (O H) (H2 O)'
_chemical_formula_iupac     'Co2 Pb (H P O4) (P O4) O H, H2 O'
_chemical_formula_weight     551.02
_chemical_melting_point     ?
_symmetry_cell_setting     monoclinic
_symmetry_space_group_name_H-M     'P 21/m'
_symmetry_space_group_name_Hall     '-P 2yb'
loop_
    _symmetry_equiv_pos_as_xyz
    'x, y, z'
    '-x, y+1/2, -z'
    '-x, -y, -z'
    'x, -y-1/2, z'
_cell_length_a     7.42990(10)
_cell_length_b     6.29490(10)
_cell_length_c     8.90570(10)
_cell_angle_alpha     90.00
_cell_angle_beta     113.9360(10)
_cell_angle_gamma     90.00
_cell_volume     380.702(9)
_cell_formula_units_Z     2
_cell_measurement_reflns_used     1601
_cell_measurement_theta_min     2.50
_cell_measurement_theta_max     33.50
_cell_measurement_temperature     296(2)
_exptl_crystal_description     prism
_exptl_crystal_colour     pink
_exptl_crystal_size_max     0.18
_exptl_crystal_size_mid     0.12
_exptl_crystal_size_min     0.08
_exptl_crystal_density_diffrn     4.807
_exptl_crystal_density_meas     ?
_exptl_crystal_density_method     'not measured'
_exptl_crystal_F_000     500
_exptl_absorpt_coefficient_mu     26.828
_exptl_absorpt_correction_type     multi-scan
_exptl_absorpt_process_details     '(<i>SADABS</i>; Sheldrick, 1999)'
_exptl_absorpt_correction_T_min     0.029
_exptl_absorpt_correction_T_max     0.117
_exptl_special_details     ?
_diffrn_ambient_temperature     296(2)
_diffrn_radiation_type     MoK\a
_diffrn_radiation_wavelength     0.71073
_diffrn_radiation_source     'fine-focus sealed tube'
_diffrn_radiation_monochromator     graphite
_diffrn_measurement_device_type     'Bruker X8 APEXII'
_diffrn_measurement_method     '\f and \w scans'
_diffrn_reflns_number     8321
_diffrn_reflns_av_R_equivalents     0.0266
_diffrn_reflns_av_sigmaI/netI     0.0182
_diffrn_reflns_theta_min     2.50
_diffrn_reflns_theta_max     33.50
_diffrn_reflns_theta_full     33.50
_diffrn_measured_fraction_theta_max     1.000
_diffrn_measured_fraction_theta_full     1.000
_diffrn_reflns_limit_h_min     -9
_diffrn_reflns_limit_h_max     11
_diffrn_reflns_limit_k_min     -9
_diffrn_reflns_limit_k_max     9
_diffrn_reflns_limit_l_min     -13
_diffrn_reflns_limit_l_max     13
_refine_special_details
;
Refinement of <i>F</i>^2^ against all reflections. The weighted <i>R</i>-factor
<i>wR</i> and goodness of fit <i>S</i> are based on <i>F</i>^2^, conventional
<i>R</i>-factors <i>R</i> are based on <i>F</i>, with <i>F</i> set to zero for
negative <i>F</i>^2^. The threshold expression of <i>F</i>^2^ >
2\s(<i>F</i>^2^) is used only for calculating <i>R</i>-factors(gt) <i>etc</i>.
and is not relevant to the choice of reflections for refinement.
<i>R</i>-factors based on <i>F</i>^2^ are statistically about twice as large
as those based on <i>F</i>, and <i>R</i>- factors based on all data will be
even larger.
;
_reflns_number_total     1601
_reflns_number_gt     1558
_reflns_threshold_expression     I>2\s(I)
_refine_ls_structure_factor_coef     Fsqd
_refine_ls_matrix_type     full
_refine_ls_R_factor_all     0.0169
_refine_ls_R_factor_gt     0.0163
_refine_ls_wR_factor_gt     0.0386
_refine_ls_wR_factor_ref     0.0388
_refine_ls_goodness_of_fit_ref     1.106
_refine_ls_restrained_S_all     1.106
_refine_ls_number_reflns     1601
_refine_ls_number_parameters     86
_refine_ls_number_restraints     0
_refine_ls_hydrogen_treatment     constr
_refine_ls_weighting_scheme     calc
_refine_ls_weighting_details
         'calc w=1/[\s^2^(Fo^2^)+(0.0153P)^2^+0.8850P] where P=(Fo^2^+2Fc^2^)/3'
_atom_sites_solution_hydrogens     difmap
_atom_sites_solution_primary     direct
_atom_sites_solution_secondary     difmap
_refine_ls_shift/su_max     0.001
_refine_ls_shift/su_mean     0.000
_refine_diff_density_max     1.764
_refine_diff_density_min     -1.493
_refine_ls_extinction_method     'SHELXL97 (Sheldrick, 2008)'
_refine_ls_extinction_coef     0.0061(3)
_refine_ls_extinction_expression
                                  'Fc^*^=kFc[1+0.001xFc^2^\l^3^/sin(2\q)]^-1/4^'
loop_
    _atom_type_symbol
    _atom_type_description
    _atom_type_scat_dispersion_real
    _atom_type_scat_dispersion_imag
    _atom_type_scat_source
    'O' 'O' 0.0106 0.0060
                         'International Tables Vol C Tables 4.2.6.8 and 6.1.1.4'
    'P' 'P' 0.1023 0.0942
                         'International Tables Vol C Tables 4.2.6.8 and 6.1.1.4'
    'Co' 'Co' 0.3494 0.9721
                         'International Tables Vol C Tables 4.2.6.8 and 6.1.1.4'
    'Pb' 'Pb' -3.3944 10.1111
                         'International Tables Vol C Tables 4.2.6.8 and 6.1.1.4'
    'H' 'H' 0.0000 0.0000
                         'International Tables Vol C Tables 4.2.6.8 and 6.1.1.4'
_computing_data_collection     'APEX2 (Bruker, 2005)'
_computing_cell_refinement     'SAINT (Bruker, 2005)'
_computing_data_reduction     'SAINT (Bruker, 2005)'
_computing_structure_solution     'SHELXS97 (Sheldrick, 2008)'
_computing_structure_refinement     'SHELXL97 (Sheldrick, 2008)'
_computing_molecular_graphics
           'ORTEP-3 for Windows (Farrugia,1997) and DIAMOND (Brandenburg, 2006)'
_computing_publication_material
                               'PLATON (Spek, 2009) and publCIF (Westrip, 2010)'
loop_
    _atom_site_type_symbol
    _atom_site_label
    _atom_site_fract_x
    _atom_site_fract_y
    _atom_site_fract_z
    _atom_site_U_iso_or_equiv
    _atom_site_adp_type
    _atom_site_calc_flag
    _atom_site_refinement_flags
    _atom_site_occupancy
    _atom_site_symmetry_multiplicity
    _atom_site_disorder_assembly
    _atom_site_disorder_group
    Pb Pb1 0.006473(17) 0.2500 0.232477(15) 0.01414(5) Uani d S 1 2 . .
    Co Co1 -0.5000 0.0000 0.0000 0.00717(8) Uani d S 1 2 . .
    Co Co2 0.5000 0.5000 0.5000 0.00859(8) Uani d S 1 2 . .
    P P1 -0.22391(12) -0.2500 0.32517(9) 0.00646(13) Uani d S 1 2 . .
    P P2 -0.21025(11) 0.2500 -0.16270(9) 0.00642(13) Uani d S 1 2 . .
    O O1 -0.3205(3) -0.2500 0.4478(3) 0.0088(4) Uani d S 1 2 . .
    O O2 0.0058(4) -0.2500 0.4403(3) 0.0145(5) Uani d S 1 2 . .
    H H2 0.0642 -0.2500 0.3744 0.017 Uiso d SR 1 2 . .
    O O3 -0.2656(2) -0.0469(3) 0.2228(2) 0.0102(3) Uani d . 1 1 . .
    O O4 0.0041(4) 0.2500 -0.0355(3) 0.0160(5) Uani d S 1 2 . .
    O O5 -0.3411(3) 0.2500 -0.0638(3) 0.0096(4) Uani d S 1 2 . .
    O O6 -0.2489(3) 0.0525(3) -0.2742(2) 0.0135(3) Uani d . 1 1 . .
    O O7 -0.4341(4) 0.2500 0.3936(3) 0.0100(4) Uani d S 1 2 . .
    H H7 -0.3197 0.2500 0.3910 0.012 Uiso d SR 1 2 . .
    O O8 -0.6059(3) 0.2500 0.0885(3) 0.0086(4) Uani d S 1 2 . .
    H H8A -0.7322 0.2500 0.0522 0.010 Uiso d SR 1 2 . .
    H H8B -0.5660 0.2500 0.1937 0.010 Uiso d SR 1 2 . .
loop_
    _atom_site_aniso_label
    _atom_site_aniso_U_11
    _atom_site_aniso_U_22
    _atom_site_aniso_U_33
    _atom_site_aniso_U_12
    _atom_site_aniso_U_13
    _atom_site_aniso_U_23
    Pb1 0.01157(7) 0.02066(8) 0.01059(7) 0.000 0.00492(4) 0.000
    Co1 0.00890(17) 0.00553(19) 0.00703(16) 0.00041(14) 0.00319(14) 0.00011(13)
    Co2 0.01066(18) 0.0070(2) 0.00765(16) -0.00114(14) 0.00323(14) -0.00053(13)
    P1 0.0091(3) 0.0062(3) 0.0048(3) 0.000 0.0035(3) 0.000
    P2 0.0068(3) 0.0075(3) 0.0052(3) 0.000 0.0028(2) 0.000
    O1 0.0122(10) 0.0082(10) 0.0084(9) 0.000 0.0067(8) 0.000
    O2 0.0080(10) 0.0233(14) 0.0106(10) 0.000 0.0022(8) 0.000
    O3 0.0119(7) 0.0090(7) 0.0083(6) -0.0011(6) 0.0027(5) 0.0010(6)
    O4 0.0073(10) 0.0287(15) 0.0101(10) 0.000 0.0016(8) 0.000
    O5 0.0110(10) 0.0101(10) 0.0105(9) 0.000 0.0071(8) 0.000
    O6 0.0156(8) 0.0124(8) 0.0088(6) 0.0056(7) 0.0010(6) -0.0041(6)
    O7 0.0113(10) 0.0130(11) 0.0074(9) 0.000 0.0055(8) 0.000
    O8 0.0097(9) 0.0100(10) 0.0072(9) 0.000 0.0047(8) 0.000
_geom_special_details
;
All e.s.d.'s (except the e.s.d. in the dihedral angle between two l.s. planes)
are estimated using the full covariance matrix. The cell e.s.d.'s are taken
into account individually in the estimation of e.s.d.'s in distances, angles
and torsion angles; correlations between e.s.d.'s in cell parameters are only
used when they are defined by crystal symmetry. An approximate (isotropic)
treatment of cell e.s.d.'s is used for estimating e.s.d.'s involving l.s.
planes.
;
loop_
    _geom_bond_atom_site_label_1
    _geom_bond_atom_site_label_2
    _geom_bond_site_symmetry_2
    _geom_bond_distance
    _geom_bond_publ_flag
    Pb1 O4 . 2.380(3) ?
    Pb1 O6 2 2.5429(18) ?
    Pb1 O6 3 2.5429(18) ?
    Pb1 O3 . 2.7284(17) ?
    Pb1 O3 4_565 2.7284(17) ?
    Pb1 O5 . 2.846(2) ?
    Pb1 O1 3_556 2.857(2) ?
    Pb1 O2 3_556 2.952(3) ?
    Co1 O8 . 2.0544(14) ?
    Co1 O8 3_455 2.0544(14) ?
    Co1 O3 3_455 2.0624(16) ?
    Co1 O3 . 2.0624(16) ?
    Co1 O5 . 2.1766(15) ?
    Co1 O5 3_455 2.1766(15) ?
    Co2 O7 1_655 1.9978(14) ?
    Co2 O7 3_566 1.9978(14) ?
    Co2 O6 2 2.1426(17) ?
    Co2 O6 4_666 2.1426(17) ?
    Co2 O1 1_665 2.2302(16) ?
    Co2 O1 3_556 2.2302(16) ?
    P1 O3 4 1.5274(18) ?
    P1 O3 . 1.5274(18) ?
    P1 O1 . 1.531(2) ?
    P1 O2 . 1.595(3) ?
    P2 O4 . 1.535(3) ?
    P2 O6 . 1.5432(18) ?
    P2 O6 4_565 1.5432(18) ?
    P2 O5 . 1.554(2) ?
    O1 Co2 1_445 2.2302(16) ?
    O1 Co2 2_546 2.2302(16) ?
    O1 Pb1 3_556 2.857(2) ?
    O2 Pb1 3_556 2.952(3) ?
    O2 H2 . 0.8600 ?
    O5 Co1 2_455 2.1766(15) ?
    O6 Co2 2_545 2.1426(17) ?
    O6 Pb1 3 2.5429(18) ?
    O7 Co2 1_455 1.9978(14) ?
    O7 Co2 2_546 1.9978(14) ?
    O7 H7 . 0.8600 ?
    O7 H8B . 1.6474 ?
    O8 Co1 2_455 2.0544(14) ?
    O8 H8A . 0.8600 ?
    O8 H8B . 0.8600 ?
loop_
    _geom_angle_atom_site_label_1
    _geom_angle_atom_site_label_2
    _geom_angle_atom_site_label_3
    _geom_angle_site_symmetry_1
    _geom_angle_site_symmetry_3
    _geom_angle
    _geom_angle_publ_flag
    O4 Pb1 O6 . 2 82.12(5) ?
    O4 Pb1 O6 . 3 82.12(5) ?
    O6 Pb1 O6 2 3 97.00(9) ?
    O4 Pb1 O3 . . 105.34(5) ?
    O6 Pb1 O3 2 . 171.63(5) ?
    O6 Pb1 O3 3 . 87.90(7) ?
    O4 Pb1 O3 . 4_565 105.34(5) ?
    O6 Pb1 O3 2 4_565 87.90(7) ?
    O6 Pb1 O3 3 4_565 171.63(5) ?
    O3 Pb1 O3 . 4_565 86.46(8) ?
    O4 Pb1 O5 . . 55.64(7) ?
    O6 Pb1 O5 2 . 117.25(4) ?
    O6 Pb1 O5 3 . 117.25(4) ?
    O3 Pb1 O5 . . 65.72(4) ?
    O3 Pb1 O5 4_565 . 65.72(4) ?
    O4 Pb1 O1 . 3_556 132.09(7) ?
    O6 Pb1 O1 2 3_556 67.09(5) ?
    O6 Pb1 O1 3 3_556 67.09(5) ?
    O3 Pb1 O1 . 3_556 109.06(5) ?
    O3 Pb1 O1 4_565 3_556 109.06(5) ?
    O5 Pb1 O1 . 3_556 172.27(6) ?
    O4 Pb1 O2 . 3_556 178.00(7) ?
    O6 Pb1 O2 2 3_556 99.18(5) ?
    O6 Pb1 O2 3 3_556 99.18(5) ?
    O3 Pb1 O2 . 3_556 73.26(5) ?
    O3 Pb1 O2 4_565 3_556 73.26(5) ?
    O5 Pb1 O2 . 3_556 122.36(7) ?
    O1 Pb1 O2 3_556 3_556 49.91(6) ?
    O8 Co1 O8 . 3_455 180.00(11) ?
    O8 Co1 O3 . 3_455 87.37(8) ?
    O8 Co1 O3 3_455 3_455 92.63(8) ?
    O8 Co1 O3 . . 92.63(8) ?
    O8 Co1 O3 3_455 . 87.37(8) ?
    O3 Co1 O3 3_455 . 180.00(13) ?
    O8 Co1 O5 . . 83.05(6) ?
    O8 Co1 O5 3_455 . 96.95(6) ?
    O3 Co1 O5 3_455 . 88.92(8) ?
    O3 Co1 O5 . . 91.08(8) ?
    O8 Co1 O5 . 3_455 96.95(6) ?
    O8 Co1 O5 3_455 3_455 83.05(6) ?
    O3 Co1 O5 3_455 3_455 91.08(8) ?
    O3 Co1 O5 . 3_455 88.92(8) ?
    O5 Co1 O5 . 3_455 180.00(12) ?
    O7 Co2 O7 1_655 3_566 180.0 ?
    O7 Co2 O6 1_655 2 87.93(9) ?
    O7 Co2 O6 3_566 2 92.07(9) ?
    O7 Co2 O6 1_655 4_666 92.07(9) ?
    O7 Co2 O6 3_566 4_666 87.93(9) ?
    O6 Co2 O6 2 4_666 180.0 ?
    O7 Co2 O1 1_655 1_665 100.06(7) ?
    O7 Co2 O1 3_566 1_665 79.94(7) ?
    O6 Co2 O1 2 1_665 93.55(8) ?
    O6 Co2 O1 4_666 1_665 86.45(8) ?
    O7 Co2 O1 1_655 3_556 79.94(7) ?
    O7 Co2 O1 3_566 3_556 100.06(7) ?
    O6 Co2 O1 2 3_556 86.45(8) ?
    O6 Co2 O1 4_666 3_556 93.55(8) ?
    O1 Co2 O1 1_665 3_556 180.0 ?
    O3 P1 O3 4 . 113.68(14) ?
    O3 P1 O1 4 . 112.68(8) ?
    O3 P1 O1 . . 112.68(8) ?
    O3 P1 O2 4 . 106.78(8) ?
    O3 P1 O2 . . 106.78(8) ?
    O1 P1 O2 . . 103.32(13) ?
    O4 P2 O6 . . 109.94(9) ?
    O4 P2 O6 . 4_565 109.94(9) ?
    O6 P2 O6 . 4_565 107.30(15) ?
    O4 P2 O5 . . 106.40(14) ?
    O6 P2 O5 . . 111.63(9) ?
    O6 P2 O5 4_565 . 111.63(9) ?
    H8A O8 H8B . . 104.5 ?
loop_
    _geom_hbond_atom_site_label_D
    _geom_hbond_atom_site_label_H
    _geom_hbond_atom_site_label_A
    _geom_hbond_site_symmetry_A
    _geom_hbond_distance_DH
    _geom_hbond_distance_HA
    _geom_hbond_distance_DA
    _geom_hbond_angle_DHA
    O2 H2 O6 3 0.86 2.28 3.027(3) 144.7
    O2 H2 O6 2_545 0.86 2.28 3.027(3) 144.7
    O7 H7 O2 3_556 0.86 2.20 2.915(3) 140.0
    O7 H7 O3 . 0.86 2.53 2.986(2) 114.4
    O7 H7 O3 4_565 0.86 2.53 2.986(2) 114.4
    O8 H8A O4 1_455 0.86 1.79 2.649(3) 176.6
    O8 H8B O7 . 0.86 1.65 2.489(3) 165.4
_iucr_refine_instructions_details
;
TITL EL_ASSA69 in P21/m
CELL  0.71073   7.4299   6.2949   8.9057   90.000  113.936   90.000
ZERR     2.00   0.0001   0.0001   0.0001    0.000    0.001    0.000
LATT   1
SYMM  - X, 1/2 + Y, - Z
SFAC  O        3.04850 13.27711  2.28680  5.70111   1.54630   0.32390 =
         0.86700  32.90894   0.25080   0.011   0.006    32.500   1.40  15.999
SFAC  P    CO   PB   H
UNIT  20   4    4    2    8
MERG   2
ACTA
FMAP   2
PLAN   15
CONN 8 Pb1
BOND
L.S.   10
BOND   $H
HTAB 2.6
L.S.  10
HTAB O2 O6_$1
HTAB O2 O6_$2
HTAB O7 O2_$3
HTAB O7 O3
HTAB O7 O3_$4
HTAB O8 O4_$5
HTAB O8 O7
eqiv $1 -x, -y, -z
eqiv $2 -x, y-1/2, -z
eqiv $3 -x, -y, -z+1
eqiv $4  x, -y+1/2, z
eqiv $5 x-1, y, z
rem DFIX   0.860 0.001 O2 H2
rem DFIX   0.860 0.001 O7 H7
rem DFIX   0.860 0.001 O8 H8A O8 H8B
rem DFIX 1.360 0.001 H8A H8B
WGHT    0.015300    0.885000
EXTI    0.006075
FVAR       0.42197
PB1   4    0.006473    0.250000    0.232477    10.50000    0.01157    0.02066 =
         0.01059    0.00000    0.00492    0.00000
CO1   3   -0.500000    0.000000    0.000000    10.50000    0.00890    0.00553 =
         0.00703    0.00011    0.00319    0.00041
CO2   3    0.500000    0.500000    0.500000    10.50000    0.01066    0.00698 =
         0.00765   -0.00053    0.00323   -0.00114
P1    2   -0.223910   -0.250000    0.325170    10.50000    0.00907    0.00616 =
         0.00476    0.00000    0.00345    0.00000
P2    2   -0.210252    0.250000   -0.162703    10.50000    0.00684    0.00755 =
         0.00519    0.00000    0.00277    0.00000
O1    1   -0.320538   -0.250000    0.447798    10.50000    0.01220    0.00816 =
         0.00841    0.00000    0.00674    0.00000
O2    1    0.005809   -0.250000    0.440328    10.50000    0.00802    0.02334 =
         0.01056    0.00000    0.00219    0.00000
AFIX   3
H2    5    0.064236   -0.250000    0.374430    10.50000   -1.20000
AFIX   0
O3    1   -0.265581   -0.046875    0.222804    11.00000    0.01189    0.00900 =
         0.00829    0.00100    0.00272   -0.00112
O4    1    0.004146    0.250000   -0.035542    10.50000    0.00729    0.02865 =
         0.01009    0.00000    0.00165    0.00000
O5    1   -0.341106    0.250000   -0.063797    10.50000    0.01095    0.01008 =
         0.01054    0.00000    0.00709    0.00000
O6    1   -0.248874    0.052549   -0.274164    11.00000    0.01561    0.01236 =
         0.00877   -0.00413    0.00102    0.00559
O7    1   -0.434113    0.250000    0.393573    10.50000    0.01132    0.01300 =
         0.00743    0.00000    0.00549    0.00000
AFIX   3
H7    5   -0.319651    0.250000    0.391003    10.50000   -1.20000
AFIX   0
O8    1   -0.605892    0.250000    0.088526    10.50000    0.00972    0.01002 =
         0.00725    0.00000    0.00466    0.00000
AFIX   3
H8A   5   -0.732249    0.250000    0.052225    10.50000   -1.20000
H8B   5   -0.566047    0.250000    0.193679    10.50000   -1.20000
HKLF    4
REM  EL_ASSA69 in P21/m
REM R1 =  0.0163 for   1558 Fo > 4sig(Fo)  and  0.0169 for all   1601 data
REM     86 parameters refined using      0 restraints
END
WGHT      0.0153      0.8846
REM Highest difference peak  1.764,  deepest hole -1.493,  1-sigma level  0.167
Q1    1   0.0299  0.2500  0.1568  10.50000  0.05    1.76
Q2    1  -0.0026  0.2500  0.2992  10.50000  0.05    1.36
Q3    1  -0.1315 -0.2500  0.3577  10.50000  0.05    1.30
Q4    1  -0.0277  0.1586  0.2425  11.00000  0.05    1.24
Q5    1   0.1052  0.2500  0.2857  10.50000  0.05    0.77
Q6    1  -0.1077  0.2500  0.1670  10.50000  0.05    0.74
Q7    1  -0.0948  0.2500  0.2980  10.50000  0.05    0.72
Q8    1  -0.3645  0.2500  0.4678  10.50000  0.05    0.69
Q9    1   0.0736  0.1299  0.2409  11.00000  0.05    0.65
Q10   1  -0.2766 -0.2500  0.3786  10.50000  0.05    0.58
Q11   1  -0.7518  0.2500  0.1964  10.50000  0.05    0.53
Q12   1  -0.4720  0.2500  0.4362  10.50000  0.05    0.51
Q13   1  -0.2099  0.2500  0.3273  10.50000  0.05    0.49
Q14   1  -0.2301 -0.2500  0.2582  10.50000  0.05    0.47
Q15   1   0.0862 -0.2500  0.4737  10.50000  0.05    0.47
;
